# Supplementary material for: Broad-Spectrum Efficacy and Modes of Action of Two Bacillus Strains against Grapevine Black Rot and Downy Mildew
Source: J Fungi (Basel). 2024 Jul 9;10(7):471. doi: 10.3390/jof10070471 (PMC11278100; doi:10.3390/jof10070471)
Supplement: Supplementary file 1 [file jof-10-00471-s001.zip]

Archive with 4 entries (4 files):
- Supplementary Figure S1 - Black rot typical lesions on Artaban (A and B) and Marselan grapevine varieties, corresponding to high (A and C) and low (B and D) severity levels..png
- Supplementary Figure S2 - G. bidwelli fungal growth inhibition dose response curves, for Vitis specific strain (A) and Parthenocissus specific strain (B).png
- Supplementary Table S1 - List of primers used for the assessment of defense-related responses.pdf
- Supplementary Table S2 - Quantification of the different studied stilbenes.pdf
